# Supplementary material for: Behavioral and psychosocial factors of quality of life among adult people living with HIV on Highly Active Antiretroviral Therapy, in public hospitals of Southwest Ethiopia
Source: PLOS Glob Public Health. 2022 Aug 12;2(8):e0000822. doi: 10.1371/journal.pgph.0000822 (PMC10022360; doi:10.1371/journal.pgph.0000822)
Supplement: S1 Data — (XLSX) [file pgph.0000822.s005.xlsx]

## Sheet: S1 data set on behavioral and p
RESIDENC	GENDER	AGE	HEIGHT	MARITAL	RELIGION	ETHNICIT	HOSPITAL	HGRADE	ESTATUS	SINCOME	SWATER	FARMLAND	LHOUSE	ACCOUNT	AGRPRODU	ELECTRIC	RADIO	TELEVISI	MOBILE	REFRIGER	CLOCK	EMITAD	SPONGE	FELECTRI	FKEROSEN	FWOOD	FCHARCOA	COB	NUMCOB	HDM	NUMHDM	GOATS	NUMGOATS	SHEEP	NUMSHEEP	CHIKEN	NUMCHIKE	BEEHIVES	NUMBEEHI	SUBSTANC	TOBACCO	ALCOHOL	KHAT	TOBACCO1	ALCOLS	CHAT	GSUPPORT	EMOTIONA	FINANCIA
2	1	46	1.53	4	2	1	1	4	6	4	1	1	1	2	1	1	1	2	1	2	1	2	2	2	1	1	1	1	4	1	1	1	2	2	99	1	6	1	4	1	1	2	1	3	0	3	1	2	2
1	2	30	1.6	2	2	1	1	6	8	9	1	2	2	2	2	1	1	2	1	2	2	2	2	2	1	1	1	2	99	2	99	2	99	2	99	2	99	2	99	1	1	2	1	4	0	4	1	1	2
2	2	36	1.58	2	1	4	2	12	3	3	1	1	2	2	2	1	2	2	2	2	2	2	2	1	1	2	2	2	99	2	99	2	99	2	99	2	99	2	99	1	1	2	2	0	0	0	1	2	1
1	2	30	1.7	2	2	3	2	12	3	3	1	1	2	2	2	2	2	2	2	2	2	2	2	2	2	2	2	2	99	2	99	2	99	2	99	2	99	2	99	1	1	2	2	0	0	0	1	2	1
2	1	62	1.54	5	1	1	1	6	3	9	1	2	1	2	2	1	1	1	2	2	1	2	1	2	2	1	1	2	99	2	99	2	99	2	99	1	5	2	99	1	1	1	1	0	0	0	1	1	1
1	2	25	1.72	2	2	1	1	3	8	9	1	2	2	2	2	1	2	2	2	2	2	2	2	2	1	1	1	2	99	2	99	2	99	2	99	2	99	2	99	1	2	1	1	0	0	0	1	2	1
1	1	35	1.62	2	2	1	2	5	3	9	3	2	1	2	1	2	1	2	1	2	2	2	2	2	2	2	2	1	1	2	99	2	99	1	3	1	4	2	99	1	2	2	1	0	0	4	2	2	2
2	1	25	1.73	2	2	1	2	6	5	3	1	1	2	2	2	1	2	2	2	2	2	2	2	2	2	2	2	2	99	2	99	2	99	2	99	2	99	2	99	1	1	2	2	0	0	0	1	2	1
1	2	40	1.72	2	1	2	1	6	1	7	1	2	2	1	2	1	1	1	1	2	2	1	1	2	1	1	1	2	99	2	99	2	99	2	99	2	99	2	99	2	2	2	2	0	0	0	1	1	2
2	1	27	1.56	1	2	4	2	13	5	3	1	1	2	2	2	1	2	2	1	2	2	2	2	2	2	2	2	2	99	2	99	2	99	2	99	2	99	2	99	1	1	2	2	0	0	0	1	2	1
2	1	28	1.6	2	2	1	3	14	1	1	1	2	1	1	2	1	1	1	1	2	1	1	1	1	2	1	1	2	99	2	99	2	99	2	99	2	99	2	99	2	2	2	2	0	0	0	2	2	2
1	2	25	1.62	1	2	1	2	7	3	4	1	1	2	2	2	2	2	2	2	2	2	2	2	2	2	2	2	2	99	2	99	2	99	2	99	2	99	2	99	1	1	2	2	0	0	0	1	2	1
2	1	55	1.7	2	2	1	2	0	3	3	1	2	2	2	2	1	2	2	2	2	2	2	2	2	2	2	2	2	99	2	99	2	99	2	99	2	99	2	99	1	1	2	2	0	0	0	1	2	1
1	1	30	1.74	1	2	1	2	15	3	9	1	1	1	2	2	1	2	2	2	2	2	2	2	1	2	2	2	2	99	2	99	1	99	1	99	2	99	2	99	1	1	2	2	3	6	6	1	2	1
2	2	26	1.67	4	2	1	3	10	8	6	1	2	1	1	2	1	1	1	1	2	1	1	1	1	2	1	1	2	99	2	99	2	99	2	99	2	99	2	99	2	2	2	2	0	0	0	2	2	2
2	2	25	1.63	2	1	3	2	0	5	3	1	1	2	2	2	1	2	2	2	2	2	2	2	2	2	2	2	2	99	2	99	2	99	2	99	2	99	2	99	1	1	2	2	0	0	0	1	2	1
2	2	35	1.59	2	2	1	2	12	3	3	1	1	2	2	2	1	2	2	2	2	2	2	2	2	2	2	2	2	99	2	99	2	99	2	99	2	99	2	99	1	1	2	2	0	0	0	1	2	1
2	1	38	1.52	2	1	4	2	10	3	3	1	1	1	2	2	1	2	2	2	2	2	2	2	2	1	2	2	2	99	2	99	2	99	2	99	2	99	2	99	1	1	2	2	1	0	0	1	2	1
1	2	20	1.63	1	2	1	2	7	5	3	1	1	2	2	2	1	2	2	2	2	2	2	2	2	2	2	2	2	99	2	99	2	99	2	99	2	99	2	99	1	1	2	2	1	0	0	1	2	1
1	1	30	1.63	2	2	1	2	0	3	3	1	1	2	2	2	1	1	2	1	2	2	2	2	2	2	2	2	2	99	2	99	2	99	2	99	2	99	2	99	1	1	2	2	1	0	0	1	2	1
1	1	35	1.52	2	1	1	2	13	1	1	1	1	2	2	2	1	1	1	1	1	1	1	2	1	2	1	1	2	99	2	99	2	99	2	99	2	99	2	99	2	2	2	2	0	0	0	2	2	2
1	1	33	1.52	4	2	1	2	6	9	9	1	2	2	2	2	1	2	2	2	2	2	2	2	2	2	1	2	2	99	2	99	2	99	2	99	2	99	2	99	1	2	2	1	0	0	4	1	2	1
1	1	57	1.6	2	2	1	2	7	6	8	2	1	1	2	2	1	1	2	2	2	2	2	2	2	2	1	1	1	4	2	99	2	99	1	3	1	4	2	99	2	2	2	2	0	0	0	1	2	1
2	2	58	1.55	5	3	2	1	2	7	2	1	2	1	2	2	1	1	1	1	2	2	2	1	2	2	1	1	2	99	2	99	2	99	2	99	1	7	2	99	1	1	1	1	0	0	0	1	2	2
2	2	25	1.51	2	1	2	2	10	3	3	1	1	2	2	2	2	2	2	2	2	2	2	2	2	2	2	2	2	99	2	99	2	99	2	99	2	99	2	99	1	1	2	2	0	0	0	1	2	1
2	2	30	1.64	2	1	2	2	4	3	3	1	1	2	2	2	1	2	2	2	2	2	2	2	2	2	2	2	2	99	2	99	2	99	2	99	2	99	2	99	1	1	2	2	0	0	0	1	2	1
2	1	35	1.72	2	1	4	3	10	2	6	1	2	1	1	2	1	1	1	1	2	1	1	1	2	2	1	1	2	99	2	99	2	99	2	99	2	99	2	99	2	2	2	2	0	0	0	2	2	2
1	1	44	1.72	4	2	1	1	5	6	4	1	1	1	2	2	1	1	2	1	2	1	2	2	1	1	1	1	1	4	1	1	1	2	2	99	1	12	2	99	1	2	2	1	0	0	4	2	2	2
2	2	28	1.56	2	2	4	3	10	9	3	1	2	1	1	2	1	1	1	1	1	1	1	1	1	2	1	1	2	99	2	99	2	99	2	99	2	99	2	99	2	2	2	2	0	0	0	2	2	2
2	2	26	1.67	3	2	1	1	4	8	9	1	2	2	2	2	1	1	2	1	2	2	2	1	2	2	2	1	2	99	2	99	2	99	2	99	2	99	2	99	1	1	1	1	0	0	0	1	1	2
2	2	22	1.5	2	1	2	2	5	5	3	1	1	2	2	2	1	2	2	2	2	2	2	2	2	1	2	2	2	99	2	99	2	99	2	99	2	99	2	99	1	1	2	2	0	0	0	1	2	1
1	1	42	1.54	5	2	1	3	5	6	4	2	1	1	1	1	1	1	2	1	2	2	2	1	2	2	1	1	1	1	1	1	2	99	2	99	1	6	2	99	1	2	2	1	0	0	4	2	2	2
1	2	35	1.7	2	1	4	2	0	3	9	1	1	1	2	2	1	1	1	2	2	2	2	2	1	2	2	2	2	99	2	99	2	99	2	99	2	99	2	99	1	1	2	2	6	0	0	1	2	1
2	2	30	1.69	2	2	1	2	15	3	3	1	1	2	2	2	1	2	2	2	2	2	2	2	2	1	2	1	2	99	2	99	2	99	2	99	2	99	2	99	1	1	2	2	0	0	0	1	2	1
1	2	29	1.59	5	2	1	3	10	2	6	2	2	1	1	2	1	1	1	1	2	2	2	1	1	1	1	1	2	99	2	99	2	99	2	99	1	5	2	99	2	2	2	2	0	0	0	2	2	2
2	2	29	1.64	2	1	1	2	12	3	8	1	1	1	2	2	1	2	2	2	2	2	2	2	2	2	2	2	2	99	2	99	1	99	1	99	2	99	2	99	1	1	2	2	0	0	0	2	2	2
2	2	60	1.59	5	2	1	1	4	4	9	1	2	1	2	2	2	1	2	2	2	2	1	1	1	2	2	1	2	99	2	99	2	99	2	99	2	99	2	99	2	2	2	2	0	0	0	1	1	1
2	2	30	1.55	2	1	2	2	0	3	3	1	1	2	2	2	1	2	2	2	2	2	2	2	2	1	1	2	2	99	2	99	2	99	2	99	2	99	2	99	1	1	2	2	0	0	0	1	2	1
2	1	28	1.65	2	2	1	2	0	3	3	1	1	2	2	2	1	2	2	2	2	2	2	2	1	2	2	2	2	99	2	99	2	99	2	99	2	99	2	99	1	1	2	2	6	0	0	1	2	1
2	2	26	1.65	2	2	1	2	0	3	3	1	1	2	2	2	1	1	1	1	2	2	2	2	1	2	2	2	2	99	2	99	2	99	1	3	2	99	2	99	1	1	2	2	0	0	0	1	2	1
2	2	38	1.7	5	3	1	1	7	7	9	1	2	2	1	2	2	1	1	1	2	2	2	2	2	2	1	1	2	99	2	99	2	99	2	99	2	99	2	99	1	2	2	1	0	0	0	2	2	2
2	2	42	1.6	5	1	3	1	5	8	9	1	2	1	2	2	1	2	1	1	2	2	2	1	2	2	1	1	2	99	2	99	2	99	2	99	2	99	2	99	2	2	2	2	0	0	0	1	2	1
2	2	28	1.61	2	1	7	1	5	8	9	1	2	2	2	2	2	2	2	2	2	2	2	2	2	2	2	1	2	99	2	99	2	99	2	99	2	99	2	99	1	2	1	1	0	0	0	2	2	2
1	1	35	1.59	2	1	4	3	0	6	4	3	1	1	2	1	2	1	2	2	2	2	2	1	2	2	1	1	2	99	2	99	2	99	2	99	1	4	2	99	2	2	2	2	0	0	0	2	2	2
1	2	45	1.67	3	3	1	1	6	7	9	1	2	2	2	2	1	2	1	1	2	1	2	1	2	2	1	1	2	99	2	99	2	99	2	99	2	99	2	99	1	2	2	1	0	0	0	1	2	2
2	2	45	1.66	5	1	1	1	12	2	8	1	2	1	1	2	1	1	1	1	1	2	2	1	2	2	1	1	2	99	2	99	2	99	2	99	2	99	2	99	2	2	2	2	0	0	0	1	1	2
2	2	39	1.72	2	3	3	1	3	9	2	1	2	1	1	2	1	1	1	1	2	1	1	1	1	2	1	1	2	99	2	99	2	99	2	99	2	99	2	99	2	2	2	2	0	0	0	2	2	2
2	2	43	1.64	4	3	3	1	3	9	2	1	2	2	2	2	1	2	2	1	2	1	2	2	1	2	1	1	2	99	2	99	2	99	2	99	2	99	2	99	2	2	2	2	0	0	0	1	1	1
1	1	45	1.7	2	2	1	1	0	6	4	4	1	1	2	1	2	1	2	1	2	1	2	1	2	1	1	1	1	6	1	1	2	99	1	3	1	4	2	99	1	2	2	1	1	0	6	2	2	2
1	2	25	1.79	2	2	1	2	7	3	8	1	1	1	2	2	1	2	2	2	2	2	2	2	2	2	2	2	2	99	2	99	2	99	1	3	2	99	2	99	2	2	2	2	0	0	0	1	2	1
2	1	33	1.6	2	2	1	4	3	6	4	2	1	1	1	1	2	1	2	2	2	1	2	1	2	2	1	2	1	5	2	99	2	99	1	3	2	99	2	99	2	2	2	2	0	0	0	1	1	2
2	2	28	1.64	2	2	1	3	8	7	6	1	2	1	1	2	1	1	1	1	2	1	1	1	1	2	1	1	2	99	2	99	2	99	2	99	2	99	2	99	2	2	2	2	0	0	0	2	2	2
2	2	27	1.6	1	2	1	3	0	8	6	1	2	1	1	2	1	1	2	1	2	1	2	1	2	2	1	1	2	99	2	99	2	99	2	99	2	99	2	99	2	2	2	2	0	0	0	2	2	2
2	2	52	1.7	5	2	1	1	4	7	9	1	2	1	2	2	1	1	1	2	1	1	1	1	1	2	2	1	2	99	2	99	2	99	2	99	1	5	2	99	2	2	2	2	0	0	0	1	2	1
2	2	52	1.61	5	1	2	1	2	7	9	1	2	2	2	2	1	1	1	2	2	1	2	1	2	2	1	1	2	99	2	99	2	99	2	99	2	99	2	99	2	2	2	2	0	0	0	1	2	1
2	2	39	1.73	2	2	1	1	2	7	9	1	2	2	2	2	2	1	2	2	2	2	2	2	2	2	2	2	2	99	1	99	2	99	1	99	1	4	2	99	2	2	2	2	0	0	0	1	2	2
2	2	41	1.83	5	2	1	1	3	7	9	1	1	1	2	1	1	2	1	1	2	2	2	1	2	2	1	1	2	99	2	99	2	99	2	99	2	99	2	99	1	2	2	1	0	0	0	1	2	2
1	1	21	1.54	1	2	1	4	4	9	4	1	2	2	2	2	1	2	2	2	2	1	2	2	1	2	1	1	2	99	2	99	2	99	2	99	2	99	2	99	1	1	1	1	0	0	0	1	2	1
2	2	27	1.75	2	2	1	3	0	8	6	1	2	1	1	2	1	1	2	1	2	1	2	1	2	2	1	1	2	99	2	99	2	99	2	99	2	99	2	99	2	2	2	2	0	0	0	2	2	2
2	1	43	1.58	2	1	1	1	6	8	9	1	2	2	2	2	1	1	2	1	2	1	2	1	2	2	1	1	2	99	2	99	2	99	2	99	2	99	2	99	1	1	1	2	0	4	0	1	2	2
1	1	30	1.62	2	2	2	4	2	6	4	2	1	1	1	1	2	1	2	2	2	1	2	1	2	2	1	2	1	2	2	99	2	99	1	1	2	99	2	99	2	2	2	2	0	0	0	1	1	2
1	2	26	1.52	3	2	6	4	6	4	3	2	2	2	2	2	1	2	2	2	2	1	2	2	1	2	2	1	2	99	2	99	2	99	2	99	2	99	2	99	2	2	2	2	0	0	0	1	2	1
2	2	35	1.68	2	2	3	4	0	7	3	2	2	1	2	2	2	2	2	1	2	1	2	2	1	1	1	2	2	99	2	99	2	99	2	99	2	99	2	99	2	2	2	2	0	0	0	1	1	2
2	1	36	1.8	2	1	3	3	12	1	1	1	2	1	1	2	1	1	1	1	1	1	1	1	1	2	1	1	2	99	2	99	2	99	2	99	2	99	2	99	1	1	1	1	3	3	4	2	2	2
1	1	40	1.76	2	3	3	3	8	6	4	2	1	1	1	1	1	1	1	1	2	2	2	1	2	2	1	1	1	1	2	99	2	99	1	2	1	6	2	99	2	2	2	2	0	0	0	2	2	2
1	2	45	1.5	5	2	1	3	0	6	4	2	1	1	1	1	1	1	2	2	2	2	2	1	2	2	1	1	1	1	2	99	2	99	1	2	1	4	2	99	1	2	2	1	0	0	4	2	2	2
1	2	45	1.8	5	1	4	1	5	7	9	1	2	1	2	2	1	1	2	1	2	2	2	1	2	2	1	1	2	99	2	99	2	99	2	99	2	99	2	99	2	2	2	2	0	0	0	1	1	2
1	2	49	1.52	4	2	1	1	5	7	9	1	2	2	2	2	1	1	2	1	2	1	2	1	2	2	1	1	2	99	2	99	2	99	2	99	2	99	2	99	2	2	2	2	0	0	0	1	2	2
2	2	38	1.75	2	3	3	1	10	1	1	1	2	1	2	2	1	1	1	1	2	2	2	1	2	2	1	1	2	99	2	99	2	99	2	99	1	4	2	99	1	2	2	1	0	0	0	1	1	2
1	1	41	1.62	2	2	1	1	2	6	4	2	1	1	2	1	1	1	2	1	2	1	2	1	2	2	1	1	1	6	1	1	2	99	1	4	1	10	2	99	1	1	2	1	4	0	1	1	2	2
2	2	43	1.73	1	3	1	1	12	4	9	1	2	1	2	2	1	1	1	1	1	1	1	1	1	1	2	1	2	99	2	99	2	99	2	99	2	99	2	99	1	1	1	1	6	3	6	1	2	1
2	2	32	1.88	2	3	1	4	8	9	4	1	2	2	1	2	1	1	1	1	1	1	1	1	1	2	1	1	2	99	2	99	2	99	2	99	2	99	2	99	1	2	2	1	0	0	6	1	2	2
2	1	55	1.53	1	2	1	1	4	8	9	1	2	1	2	2	1	1	2	2	2	1	2	2	1	2	1	1	2	99	2	99	2	99	2	99	2	99	2	99	2	2	2	2	0	0	0	2	2	2
1	2	28	1.49	1	2	1	1	8	4	9	1	1	1	2	2	1	1	2	1	2	2	2	2	2	2	1	1	1	5	2	99	2	99	2	99	1	12	2	99	1	2	1	1	0	0	0	1	2	1
2	1	32	1.76	5	2	1	3	6	6	4	2	1	1	1	1	1	1	1	1	2	1	1	1	1	2	1	1	1	1	2	99	2	99	2	99	1	4	2	99	1	2	2	1	0	0	4	2	2	2
2	1	38	1.65	2	2	1	3	8	8	6	1	2	1	2	2	1	1	1	1	2	2	2	1	1	2	1	1	2	99	2	99	2	99	2	99	2	99	2	99	2	2	2	2	0	0	0	2	2	2
1	2	32	1.58	5	2	1	3	0	6	4	2	1	1	2	1	1	1	2	1	2	1	2	1	2	2	1	1	1	1	2	99	2	99	1	3	1	4	2	99	1	2	2	1	0	0	3	2	2	2
2	2	19	1.61	1	2	1	3	10	5	3	1	2	1	2	2	1	1	1	1	1	1	1	1	1	2	1	1	2	99	2	99	2	99	2	99	2	99	2	99	2	2	2	2	0	0	0	2	2	2
1	2	40	1.7	2	1	4	1	4	4	9	5	2	2	1	2	1	1	1	1	2	2	2	1	2	2	1	1	2	99	2	99	2	99	2	99	2	99	2	99	2	2	2	2	0	0	0	2	2	2
2	2	38	1.64	2	1	4	3	12	7	8	1	2	1	1	2	1	1	2	1	1	1	1	2	2	2	1	1	1	2	2	99	2	99	2	99	1	99	2	99	1	2	2	1	0	0	4	2	2	2
2	2	40	1.65	2	2	1	1	7	9	2	1	2	1	1	2	1	2	1	1	1	1	1	1	1	2	1	1	2	99	2	99	2	99	2	99	2	99	2	99	1	2	2	1	0	0	4	1	2	2
1	2	32	1.63	2	2	1	1	9	8	1	1	2	2	2	2	1	1	1	1	2	2	2	1	2	2	1	1	2	99	2	99	2	99	2	99	1	2	2	99	2	2	2	2	0	0	0	1	1	2
1	2	30	1.6	5	2	1	1	0	8	9	1	2	1	2	2	1	2	2	2	2	1	2	2	1	1	1	1	2	99	2	99	2	99	2	99	2	99	2	99	1	2	2	1	0	0	0	1	2	1
2	2	45	1.62	5	1	2	3	0	9	2	1	2	1	1	2	1	1	1	1	1	1	1	2	1	2	1	1	2	99	2	99	2	99	2	99	2	99	2	99	2	2	2	2	0	0	0	2	2	2
1	2	33	1.64	2	2	1	3	5	6	2	2	1	1	1	1	1	1	2	1	2	2	2	1	2	2	1	1	1	2	2	99	2	99	2	99	1	4	2	99	1	2	2	1	0	0	4	2	2	2
2	2	39	1.68	4	3	3	1	3	9	4	3	2	2	2	2	1	2	2	2	2	1	2	2	1	2	1	1	2	99	2	99	2	99	2	99	2	99	2	99	2	2	2	2	0	0	0	2	2	2
1	2	52	1.6363	5	3	1	1	0	8	9	1	2	2	2	2	1	2	2	1	2	2	2	1	1	2	1	1	2	99	2	99	2	99	2	99	2	99	2	99	2	2	2	2	0	0	0	1	2	1
2	2	45	1.7	2	2	1	3	0	9	6	1	2	1	1	2	1	1	2	1	2	1	1	1	1	2	1	1	2	99	2	99	2	99	2	99	2	99	2	99	2	2	2	2	0	0	0	2	2	2
2	2	30	1.77	5	1	3	3	5	9	3	1	2	1	1	2	1	1	1	1	1	1	1	1	1	2	1	1	2	99	2	99	2	99	2	99	2	99	2	99	2	2	2	2	0	0	0	2	2	2
1	1	60	1.73	2	2	1	3	0	6	4	2	1	1	1	1	1	1	1	1	2	2	2	1	2	2	1	1	1	1	2	99	2	99	2	99	1	4	2	99	2	2	2	2	0	0	0	2	2	2
2	2	38	1.7	2	2	1	3	5	9	6	1	2	1	1	2	1	1	1	1	2	1	1	2	2	2	1	1	2	99	2	99	2	99	2	99	2	99	2	99	2	2	2	2	0	0	0	2	2	2
2	2	30	1.6	1	2	1	1	8	8	9	1	2	1	2	2	1	2	1	1	2	1	2	1	2	2	1	1	2	99	2	99	2	99	2	99	2	99	2	99	1	1	1	1	6	4	3	1	1	2
1	2	29	1.7	2	2	1	1	5	7	9	2	1	1	2	2	1	2	2	1	2	1	2	2	2	2	1	1	2	99	2	99	2	99	2	99	1	10	2	99	2	2	2	2	0	0	0	2	2	2
1	1	35	1.44	4	2	1	3	12	8	6	1	2	1	1	2	1	1	1	1	2	2	2	1	2	2	1	1	2	99	2	99	2	99	2	99	2	99	2	99	2	2	2	2	0	0	0	2	2	2
1	2	32	1.56	2	3	3	4	7	6	4	2	1	1	2	1	1	2	1	2	1	2	1	2	2	2	1	2	1	2	2	99	2	99	1	3	2	99	2	99	2	2	2	2	0	0	0	1	1	2
2	2	43	1.67	2	1	1	1	5	7	2	1	2	1	2	2	1	1	1	1	2	2	2	1	1	2	1	1	2	99	2	99	2	99	2	99	1	4	2	99	2	2	2	2	0	0	0	1	2	1
2	1	46	1.52	2	3	1	1	9	2	4	1	2	1	1	2	1	1	1	1	1	2	1	1	1	2	1	1	2	99	2	99	2	99	2	99	1	10	2	99	1	2	1	2	0	4	0	1	1	2
2	2	30	1.58	2	1	4	3	6	9	6	1	2	1	1	2	1	1	1	1	2	1	1	1	1	2	1	1	2	99	2	99	2	99	2	99	2	99	2	99	1	2	2	1	0	4	3	2	2	2
2	1	42	1.59	5	3	1	3	13	1	1	1	2	1	1	2	1	1	1	1	1	1	1	2	1	2	1	1	2	99	2	99	2	99	2	99	2	99	2	99	2	2	2	2	0	0	0	2	2	2
2	2	40	1.65	3	1	4	1	4	9	3	1	2	1	1	2	1	1	1	1	2	1	2	1	1	2	1	1	2	99	2	99	2	99	2	99	2	99	2	99	2	2	2	2	0	0	0	2	2	2
2	2	39	1.72	1	1	1	1	7	9	2	1	2	2	2	2	1	1	2	1	2	1	2	2	1	2	1	1	2	99	2	99	2	99	2	99	2	99	2	99	2	2	2	2	0	0	0	2	2	2
1	2	28	1.59	3	1	6	4	8	4	3	2	2	2	2	2	1	1	2	1	2	1	2	2	1	2	2	1	2	99	2	99	2	99	2	99	2	99	2	99	2	2	2	2	0	0	0	1	2	1
1	2	37	1.72	2	3	1	1	6	7	9	1	2	1	2	2	1	2	1	1	2	1	1	1	1	1	1	1	2	99	2	99	2	99	2	99	2	99	2	99	2	2	2	2	0	0	0	1	2	2
1	2	23	1.64	4	2	2	4	0	7	2	2	1	2	2	1	2	1	2	2	2	1	2	1	2	2	1	2	1	1	2	99	2	99	1	3	1	2	2	99	2	2	2	2	0	0	0	1	1	2
2	2	46	1.64	5	3	3	1	7	8	9	1	2	2	2	2	1	2	1	1	2	2	2	1	2	2	1	1	2	99	2	99	2	99	2	99	2	99	2	99	2	2	2	2	0	0	0	2	2	2
2	2	32	1.65	2	2	1	1	4	8	9	1	2	2	2	2	1	2	2	1	2	1	2	1	2	2	1	1	2	99	2	99	2	99	2	99	2	99	2	99	1	2	2	1	0	0	6	2	2	2
2	2	55	1.62	2	2	1	1	7	8	9	1	2	1	2	2	1	2	1	1	2	1	2	1	2	2	1	1	2	99	2	99	2	99	2	99	2	99	2	99	1	1	2	1	6	0	3	1	1	2
1	1	45	1.73	2	1	2	4	2	6	1	2	1	1	2	1	2	1	2	1	2	1	2	1	2	1	1	2	1	1	2	99	2	99	1	2	2	99	2	99	2	2	2	2	0	0	0	1	1	2
2	2	35	1.63	2	2	5	1	5	7	2	1	2	1	1	2	1	1	1	1	1	1	1	1	1	2	1	1	2	99	2	99	2	99	2	99	2	99	2	99	1	2	2	1	0	0	4	1	1	1
2	2	45	1.54	2	1	4	1	0	9	9	2	2	1	2	2	1	2	1	1	1	1	1	1	1	2	1	1	2	99	2	99	2	99	2	99	2	99	2	99	2	2	2	2	0	0	0	1	2	2
2	1	42	1.72	2	1	1	1	11	9	2	1	2	1	1	2	1	1	1	1	2	2	2	1	1	1	1	1	2	99	2	99	2	99	2	99	2	99	2	99	1	1	2	1	0	0	4	1	1	2
2	2	38	1.7	2	1	1	2	15	3	8	1	1	1	2	2	1	1	1	1	1	1	1	1	1	2	1	1	1	4	2	99	2	99	1	99	1	6	2	99	2	2	2	2	0	0	6	1	2	1
1	2	45	1.68	4	2	1	2	4	6	9	1	2	2	2	2	1	2	2	2	2	2	2	2	2	2	1	2	2	99	2	99	2	99	1	3	1	3	2	99	1	2	2	1	0	0	4	1	2	1
2	1	37	1.72	2	1	1	1	4	9	3	1	2	2	2	2	1	1	1	2	2	2	2	1	1	2	1	1	2	99	2	99	2	99	2	99	2	99	2	99	2	2	2	2	0	0	0	2	2	2
2	2	35	1.63	1	2	1	1	0	9	3	1	2	1	1	1	1	1	1	1	1	1	1	1	1	2	1	1	2	99	2	99	2	99	2	99	2	99	2	99	1	1	1	2	6	6	0	2	2	2
2	2	40	1.56	2	2	1	3	5	2	1	1	2	1	1	2	1	1	1	1	2	2	2	1	2	2	1	1	2	99	2	99	2	99	2	99	2	99	2	99	1	1	2	1	0	0	4	2	2	2
2	2	52	1.66	4	2	1	2	0	7	8	1	2	2	2	2	1	1	2	2	2	2	2	2	2	2	1	2	2	99	2	99	2	99	2	99	2	99	2	99	1	2	2	1	0	0	6	1	2	1
2	2	38	1.68	2	2	5	2	3	7	8	1	2	1	2	2	1	1	1	2	1	2	1	2	1	2	1	1	2	99	2	99	2	99	2	99	1	3	2	99	1	2	2	1	0	0	6	1	2	1
1	2	51	1.48	4	1	1	2	4	5	9	1	1	1	2	2	1	1	1	2	2	2	1	2	2	2	1	1	2	99	2	99	2	99	2	99	2	99	2	99	2	1	2	2	0	0	0	1	2	2
2	2	45	1.51	2	2	1	2	4	7	9	1	2	1	2	2	1	1	1	1	2	2	1	2	1	2	1	1	2	99	2	99	2	99	2	99	1	5	2	99	1	2	1	1	0	4	6	1	2	2
2	2	35	1.37	4	3	2	2	7	2	8	1	2	2	2	2	1	2	2	2	2	2	2	2	2	2	1	2	2	99	2	99	2	99	2	99	2	99	2	99	2	2	2	2	0	0	0	1	2	1
2	2	30	1.64	2	1	3	1	0	9	2	3	2	2	1	2	1	2	1	1	2	1	2	1	1	2	1	1	2	99	2	99	2	99	2	99	2	99	2	99	2	2	2	2	0	0	0	2	2	2
2	1	40	1.6	4	4	3	3	14	1	1	1	2	1	1	2	1	1	1	1	2	2	2	1	1	2	1	1	2	99	2	99	2	99	2	99	2	99	2	99	1	2	1	2	0	4	0	2	2	2
2	2	50	1.67	5	2	1	3	0	2	2	2	2	1	2	2	1	1	2	2	2	1	2	1	1	2	1	1	2	99	2	99	2	99	2	99	1	4	2	99	1	2	2	1	0	0	4	2	2	2
1	1	26	1.7	4	2	4	1	4	9	2	1	2	1	2	2	1	1	1	1	1	1	1	1	1	1	2	1	2	99	2	99	2	99	2	99	2	99	2	99	1	2	2	1	0	0	4	1	2	2
2	2	35	1.6	2	1	1	1	8	7	2	1	2	1	1	2	1	1	1	1	1	2	1	1	1	2	1	1	2	99	2	99	2	99	2	99	1	6	2	99	2	2	2	2	0	0	0	1	2	1
1	1	43	1.74	3	2	1	4	3	6	4	2	1	1	2	1	2	1	2	1	2	1	2	1	2	1	1	2	1	3	2	99	2	99	1	2	2	99	2	99	2	2	2	2	0	0	0	1	2	2
2	2	42	1.64	4	1	4	4	6	8	1	2	2	2	2	2	1	1	2	1	2	1	2	2	1	1	1	2	2	99	2	99	2	99	2	99	2	99	2	99	2	2	2	2	0	0	0	1	1	2
1	1	43	1.45	2	2	4	4	0	6	4	2	1	1	2	1	2	2	2	2	2	1	2	2	2	2	1	2	1	4	2	99	2	99	1	2	2	99	2	99	2	2	2	2	0	0	0	1	1	2
1	2	40	1.54	5	1	1	1	1	7	9	1	2	1	2	2	1	1	2	2	2	1	2	1	1	2	1	1	2	99	2	99	2	99	2	99	1	7	2	99	2	2	2	2	0	0	0	1	2	1
2	1	42	1.69	4	2	1	1	4	8	9	1	2	2	2	2	1	2	2	1	2	1	2	2	2	2	1	1	2	99	2	99	2	99	2	99	2	99	2	99	1	1	1	1	4	4	4	2	2	2
2	2	35	1.48	5	2	1	3	5	8	9	2	1	2	2	2	1	1	2	1	2	2	2	1	2	2	1	1	2	99	2	99	2	99	2	99	2	99	2	99	1	2	2	1	0	0	6	2	2	2
2	2	30	1.6	4	1	4	1	6	8	9	1	2	2	2	2	1	2	2	1	2	2	2	1	2	2	1	1	2	99	2	99	2	99	2	99	2	99	2	99	2	2	2	2	0	0	0	1	2	1
1	2	23	1.56	1	2	2	4	7	5	1	4	2	2	2	2	2	2	2	1	2	1	2	2	2	2	1	2	2	99	2	99	2	99	2	99	2	99	2	99	2	2	2	2	0	0	0	1	1	2
2	1	52	1.72	2	1	4	3	14	1	1	1	2	1	1	1	1	1	1	1	2	1	1	1	1	2	1	1	2	99	2	99	2	99	2	99	1	4	2	99	2	2	2	2	0	0	0	2	2	2
2	2	30	1.72	5	1	2	1	7	9	2	1	2	1	1	2	1	2	1	1	1	1	1	1	1	2	1	1	2	99	2	99	2	99	2	99	1	10	2	99	2	2	2	2	0	0	0	1	2	2
1	2	35	1.56	2	2	1	1	0	9	9	4	1	1	2	1	2	2	2	1	2	1	2	1	2	1	1	1	1	4	2	99	2	99	1	99	1	4	2	99	2	2	2	2	0	0	0	2	2	2
1	2	37	1.53	4	1	1	1	8	2	9	1	2	2	1	2	1	1	1	1	2	1	2	1	2	2	1	1	2	99	2	99	2	99	2	99	2	99	2	99	1	2	1	1	0	4	6	1	2	1
2	2	55	1.66	4	1	6	1	3	4	9	1	2	1	2	2	1	2	1	1	1	2	1	1	1	2	1	1	2	99	2	99	2	99	2	99	2	99	2	99	1	2	1	2	0	3	0	1	2	1
2	2	60	1.62	3	1	4	2	3	7	8	1	2	1	2	2	1	2	2	2	2	2	2	2	2	2	1	2	2	99	2	99	2	99	2	99	2	99	2	99	1	2	1	2	0	4	0	1	2	1
2	2	36	1.56	5	2	1	3	0	2	3	1	2	1	1	2	1	1	1	1	1	1	1	1	1	2	1	1	2	99	2	99	2	99	2	99	1	4	2	99	1	2	2	1	0	0	4	2	2	2
1	2	40	1.6	2	1	4	1	16	1	7	1	2	2	1	2	1	1	1	1	1	1	1	1	1	2	1	1	2	99	2	99	2	99	2	99	2	99	2	99	1	1	1	2	0	3	0	1	1	2
2	1	52	1.6	2	2	1	1	3	6	2	1	1	1	1	1	2	1	2	1	2	2	2	1	2	2	1	1	1	4	1	99	1	2	1	3	2	99	2	99	1	2	2	1	0	0	6	1	1	2
1	1	40	1.62	2	1	7	1	8	2	8	1	1	1	1	1	1	1	1	1	2	2	2	1	2	2	1	1	1	3	2	99	1	99	2	99	2	99	2	99	1	2	2	1	0	0	4	1	1	2
2	1	48	1.59	4	1	2	1	9	9	4	1	2	1	1	2	1	1	1	1	1	1	1	1	1	1	1	1	2	99	2	99	2	99	2	99	2	99	2	99	1	1	1	1	0	4	0	1	1	2
2	1	54	1.62	2	3	1	1	13	1	7	1	2	1	1	2	1	1	1	1	1	2	1	1	1	2	1	1	1	4	2	99	2	99	2	99	2	99	2	99	1	2	1	2	0	6	0	1	1	2
2	1	30	1.58	2	2	1	1	7	8	9	1	2	2	2	2	1	1	2	1	2	1	2	1	1	2	1	1	2	99	2	99	2	99	2	99	2	99	2	99	2	2	2	2	0	0	0	2	2	2
2	2	30	1.57	2	1	3	1	7	8	9	1	2	2	1	2	1	2	1	1	2	2	1	1	1	1	1	1	2	99	2	99	2	99	2	99	2	99	2	99	2	2	2	2	0	0	0	1	2	2
2	1	30	1.66	1	2	5	3	10	9	6	1	2	1	1	2	1	1	1	1	1	1	2	1	1	2	1	1	2	99	2	99	2	99	2	99	2	99	2	99	2	2	2	2	0	0	0	2	2	2
1	1	31	1.63	1	1	4	1	12	2	3	1	2	2	1	2	1	1	1	1	1	2	2	1	2	2	2	2	2	99	2	99	2	99	2	99	2	99	2	99	1	2	1	1	0	0	1	1	1	2
2	1	38	1.55	2	2	1	1	0	8	9	1	2	2	1	2	1	1	2	1	2	1	2	1	1	2	1	1	2	99	2	99	2	99	2	99	2	99	2	99	2	2	2	2	0	0	0	2	2	2
2	1	40	1.55	2	1	1	2	12	1	1	1	1	2	2	2	1	1	1	1	1	2	1	2	1	2	1	1	2	99	2	99	2	99	2	99	2	99	2	99	1	2	1	2	0	4	0	2	2	2
2	2	23	1.6	1	1	4	2	12	5	8	1	2	2	2	2	1	1	1	1	1	2	1	2	1	2	1	1	2	99	2	99	2	99	2	99	2	99	2	99	2	2	2	2	0	0	0	2	2	2
2	2	17	1.6	1	3	4	2	10	5	9	1	2	2	1	1	1	1	1	1	2	2	2	2	1	2	1	1	2	99	2	99	2	99	2	99	2	99	2	99	2	2	2	2	0	0	0	2	2	2
2	2	40	1.55	2	1	6	1	0	7	2	1	2	1	2	2	1	1	1	2	2	1	2	1	1	1	1	1	2	99	2	99	2	99	2	99	2	99	2	99	2	2	2	2	0	0	0	1	2	2
1	1	43	1.78	2	2	1	1	8	4	7	1	2	1	1	2	2	2	2	1	2	2	2	1	2	2	1	1	2	99	2	99	2	99	2	99	2	99	2	99	1	2	1	2	0	0	0	1	1	2
2	2	45	1.65	2	1	4	1	0	7	9	1	2	2	2	2	1	1	1	1	1	1	1	1	1	2	1	1	2	99	2	99	2	99	2	99	2	99	2	99	2	2	2	2	0	0	0	2	2	2
2	2	43	1.7	2	3	3	1	12	2	2	1	2	1	1	2	1	2	1	1	1	2	1	1	1	1	2	1	2	99	2	99	2	99	2	99	2	99	2	99	1	1	1	1	0	3	3	1	1	2
2	2	38	2.1	5	3	1	1	7	8	9	1	2	2	2	2	1	1	1	1	2	2	2	1	2	2	1	1	2	99	2	99	2	99	2	99	2	99	2	99	2	2	2	2	0	0	0	1	1	2
2	1	49	1.69	2	1	4	1	0	9	9	1	2	1	1	2	1	1	1	1	1	1	1	1	1	2	1	1	2	99	2	99	2	99	2	99	2	99	2	99	2	2	2	2	0	0	0	2	2	2
2	2	43	1.72	2	2	1	1	8	9	2	1	2	1	1	2	1	2	1	1	1	1	1	1	1	1	1	1	2	99	2	99	2	99	2	99	2	99	2	99	1	2	2	1	0	0	6	1	2	1
1	2	40	1.55	4	1	4	1	5	1	7	1	2	2	1	2	2	1	2	1	2	2	1	1	2	2	1	1	2	99	2	99	2	99	2	99	2	99	2	99	2	2	2	2	0	0	0	1	1	2
2	1	52	1.6	2	2	1	1	6	9	4	1	1	1	1	1	1	1	1	1	1	1	1	1	1	1	1	1	2	99	2	99	2	99	2	99	2	99	2	99	1	2	1	2	4	0	4	1	2	2
2	2	33	1.68	2	2	1	1	7	7	9	1	2	2	2	2	1	1	1	1	2	2	2	1	2	1	1	1	2	99	2	99	2	99	2	99	1	4	2	99	2	2	2	2	0	0	0	1	2	2
1	2	50	1.59	4	2	1	1	4	9	2	1	2	1	1	2	1	2	1	1	2	1	1	1	1	1	1	1	2	99	2	99	2	99	2	99	2	99	2	99	2	2	2	2	0	0	0	1	1	1
1	1	45	1.64	2	2	1	1	0	6	4	3	1	1	2	1	2	1	2	1	2	1	2	1	2	1	1	1	2	99	2	99	2	99	2	99	2	99	2	99	2	2	2	2	0	0	0	2	2	2
2	1	40	1.7	2	1	1	1	15	1	1	1	2	1	1	2	1	2	1	1	1	1	1	1	1	1	1	1	2	99	2	99	2	99	2	99	2	99	2	99	2	2	2	2	0	0	0	2	2	2
2	1	37	1.56	2	1	4	1	15	1	2	1	2	1	1	2	1	2	1	1	1	1	1	1	1	2	2	2	2	99	2	99	2	99	2	99	2	99	2	99	2	2	2	2	0	0	0	1	1	2
1	2	31	1.5	2	2	1	1	13	1	1	1	2	1	1	2	1	2	1	1	2	1	1	1	1	2	1	1	2	99	2	99	2	99	2	99	2	99	2	99	2	2	2	2	0	0	0	2	2	2
2	2	45	1.68	3	1	1	1	9	7	1	1	2	2	1	2	2	1	1	1	2	2	2	1	2	2	1	1	2	99	2	99	2	99	2	99	2	99	2	99	2	2	2	2	0	0	0	1	1	2
2	2	36	1.59	5	2	1	1	5	8	9	1	2	1	2	2	1	1	1	1	2	2	2	1	2	2	1	1	2	99	2	99	2	99	2	99	1	10	2	99	1	2	2	1	0	0	0	1	2	2
1	1	40	1.54	2	2	7	1	13	1	7	1	1	1	1	1	1	1	1	1	2	2	2	1	2	2	1	1	2	99	2	99	2	99	2	99	2	99	2	99	2	2	2	2	0	0	0	1	1	2
1	2	33	1.66	5	1	2	1	10	7	7	1	2	2	1	2	2	2	1	1	2	2	2	1	2	2	1	1	2	99	2	99	2	99	2	99	2	99	2	99	2	2	2	2	0	0	0	2	2	2
2	2	33	1.74	5	2	1	1	13	1	1	1	2	1	1	2	1	2	1	1	1	1	1	1	1	2	2	1	2	99	2	99	2	99	2	99	2	99	2	99	1	2	2	1	0	0	6	1	2	2
2	1	37	1.65	2	1	4	1	15	1	1	1	2	2	2	2	1	1	1	1	1	1	1	1	1	2	1	1	2	99	2	99	2	99	2	99	2	99	2	99	1	2	1	1	0	3	4	2	2	2
2	2	38	1.6	2	1	4	1	9	9	2	1	2	1	1	2	1	1	1	1	1	1	1	1	1	2	1	1	2	99	2	99	2	99	2	99	2	99	2	99	2	2	2	2	0	0	0	2	2	2
2	2	32	1.62	1	2	1	1	4	8	2	1	2	2	2	2	1	1	1	1	1	1	1	1	1	2	1	1	2	99	2	99	2	99	2	99	2	99	2	99	2	2	2	2	0	0	0	2	2	2
2	2	33	1.61	5	2	1	1	9	9	2	1	2	1	1	2	1	2	1	1	1	2	1	1	1	2	1	1	2	99	2	99	2	99	2	99	2	99	2	99	1	2	1	1	0	0	0	1	1	2
2	2	41	1.68	4	3	3	1	13	8	9	1	2	1	1	2	1	2	1	1	2	1	2	1	2	1	1	1	2	99	2	99	2	99	2	99	2	99	2	99	2	2	2	2	0	0	0	1	2	2
2	2	30	1.56	1	1	5	1	7	9	1	1	2	2	2	2	2	1	1	1	2	2	2	1	2	2	1	1	2	99	2	99	2	99	2	99	2	99	2	99	1	1	2	1	0	0	0	1	1	2
2	2	32	1.63	1	3	7	1	4	8	9	1	2	2	1	2	1	1	2	1	2	1	2	1	1	2	1	1	2	99	2	99	2	99	2	99	2	99	2	99	2	2	2	2	0	0	0	2	2	2
1	1	36	1.72	2	2	2	4	6	6	4	3	1	1	2	2	2	1	2	2	1	1	2	2	2	2	1	1	1	2	1	1	1	99	1	4	1	10	2	99	2	2	2	2	0	0	0	1	1	2
2	2	34	1.67	3	3	1	1	0	8	3	1	2	2	2	2	1	2	2	1	2	1	2	1	1	2	1	1	2	99	2	99	2	99	2	99	2	99	2	99	2	2	2	2	0	0	0	2	2	2
1	2	27	1.54	2	1	1	4	12	1	1	2	2	1	1	2	1	1	1	1	1	1	1	1	1	2	2	1	1	2	2	99	2	99	2	99	2	99	2	99	2	2	2	2	0	0	0	1	2	1
2	2	40	1.64	2	1	4	1	8	7	9	1	2	1	1	2	1	1	1	1	1	1	1	1	1	2	1	1	2	99	2	99	2	99	2	99	2	99	2	99	2	2	2	2	0	0	0	2	2	2
1	2	30	1.62	2	3	3	1	0	8	1	1	2	1	1	2	1	1	1	1	2	2	2	1	1	1	1	1	2	99	2	99	2	99	2	99	2	99	2	99	2	2	2	2	0	0	0	1	1	2
2	1	29	1.63	2	2	1	1	0	7	2	1	2	1	2	1	1	1	1	1	2	1	2	1	1	2	1	1	2	99	2	99	2	99	2	99	2	99	2	99	2	2	2	2	0	0	0	2	2	2
1	2	25	1.59	2	1	4	1	10	7	9	1	2	1	2	2	1	1	1	1	2	2	2	1	2	1	1	2	2	99	2	99	2	99	2	99	2	99	2	99	2	2	2	2	0	0	0	2	2	2
2	2	57	1.8	2	1	1	1	9	9	2	1	2	1	1	2	1	2	1	1	1	2	1	1	1	1	2	1	2	99	2	99	2	99	2	99	2	99	2	99	1	2	1	1	0	0	0	1	1	2
1	1	48	1.67	2	2	1	1	0	6	4	5	1	1	1	1	1	1	1	1	2	1	2	1	1	2	1	1	2	99	2	99	2	99	2	99	2	99	2	99	2	2	2	2	0	0	0	2	2	2
1	2	50	1.55	2	1	7	1	15	1	7	1	2	1	1	2	1	1	1	1	2	1	2	1	2	2	1	1	2	99	2	99	2	99	1	5	2	99	2	99	2	2	2	2	0	0	0	1	1	2
2	2	28	1.76	2	1	4	1	6	4	9	1	2	2	1	2	1	1	1	1	1	1	1	2	1	2	1	1	2	99	2	99	2	99	2	99	2	99	2	99	2	2	2	2	0	0	0	2	2	2
2	2	37	1.6	5	2	1	1	8	9	4	1	1	1	2	1	1	1	2	1	2	2	2	1	1	1	1	1	1	2	2	99	2	99	1	2	1	6	2	99	1	2	2	1	0	0	4	1	2	2
2	1	31	1.78	2	1	7	1	13	1	2	1	2	1	1	2	1	1	1	1	1	2	1	1	2	2	1	1	2	99	2	99	2	99	2	99	2	99	2	99	1	1	1	1	0	4	0	1	1	2
2	2	39	1.5	4	3	3	1	8	9	2	1	2	1	1	2	1	2	1	1	1	1	1	1	1	2	1	1	2	99	2	99	2	99	2	99	2	99	2	99	2	2	2	2	0	0	0	1	2	2
2	1	39	1.48	4	2	1	1	7	2	9	1	2	1	1	2	1	1	1	1	1	2	2	1	2	2	1	1	2	99	2	99	2	99	2	99	2	99	2	99	1	2	1	1	0	0	0	2	2	2
2	1	42	1.47	2	1	4	1	8	8	9	1	2	1	1	2	1	1	1	1	2	1	2	1	2	1	1	1	2	99	2	99	2	99	2	99	1	7	2	99	1	2	1	2	0	0	0	1	2	2
1	1	37	1.59	2	1	4	1	12	2	3	1	2	1	1	2	1	1	1	1	1	2	1	2	1	1	1	1	2	99	2	99	2	99	2	99	2	99	2	99	2	2	2	2	0	0	0	1	1	2
2	2	36	1.77	2	2	1	4	4	7	2	5	1	1	2	1	2	1	2	2	2	1	2	2	2	2	1	1	1	1	1	1	2	99	2	99	2	99	2	99	2	2	2	2	0	0	0	1	1	2
1	2	33	1.72	2	2	1	1	7	8	9	1	2	2	2	2	1	1	2	1	2	1	2	1	2	2	1	1	2	99	2	99	2	99	2	99	2	99	2	99	1	2	2	1	0	0	0	1	2	2
1	1	40	1.91	2	1	4	1	5	8	8	1	2	2	1	2	2	1	2	1	2	2	2	1	2	2	1	1	2	99	2	99	2	99	2	99	2	99	2	99	2	2	2	2	0	0	0	2	2	2
2	2	43	1.7	2	2	1	1	15	1	1	1	2	1	1	2	1	1	1	1	1	1	1	1	1	2	1	1	2	99	2	99	2	99	2	99	2	99	2	99	2	2	2	2	0	0	0	2	2	2
1	1	65	1.65	2	1	1	1	5	8	9	1	1	1	1	1	1	1	1	1	1	1	1	1	1	2	2	1	2	99	2	99	2	99	2	99	2	99	2	99	1	1	1	1	0	0	0	1	1	2
2	2	31	1.7	2	1	4	1	13	1	1	1	2	1	1	2	1	1	1	1	1	1	1	1	1	2	1	1	2	99	1	99	1	99	2	99	2	99	2	99	2	2	2	2	0	0	0	2	2	2
2	1	48	1.6	2	1	4	1	8	8	6	1	2	1	2	2	1	1	1	1	2	1	2	1	2	2	1	1	2	99	2	99	2	99	2	99	2	99	2	99	1	1	1	1	0	0	0	1	1	2
2	1	53	1.53	2	1	4	1	17	1	1	1	2	1	1	2	1	1	1	1	1	1	2	1	1	2	1	1	2	99	2	99	2	99	2	99	1	8	2	99	1	1	1	1	0	3	3	1	2	2
2	1	31	1.6	2	1	2	1	10	9	2	1	2	1	1	2	1	1	1	1	1	1	1	1	1	2	1	1	2	99	2	99	2	99	2	99	2	99	2	99	1	2	1	1	0	4	0	1	2	1
2	2	43	1.69	3	1	2	1	0	9	2	4	2	1	1	2	1	2	1	1	2	1	2	1	1	2	1	1	2	99	2	99	2	99	2	99	2	99	2	99	2	2	2	2	0	0	0	2	2	2
2	1	37	1.76	2	2	1	1	9	2	9	1	2	1	1	2	1	1	1	1	1	1	1	1	1	1	1	1	2	99	2	99	2	99	2	99	2	99	2	99	1	2	2	1	0	0	4	1	1	2
2	2	50	1.58	5	4	2	1	13	1	7	1	2	1	1	2	1	1	1	1	1	2	1	1	1	2	1	1	2	99	2	99	2	99	2	99	2	99	2	99	2	2	2	2	0	0	0	1	1	2
2	2	36	1.88	4	2	1	1	0	4	9	1	2	1	2	2	1	2	1	1	2	2	1	1	1	2	1	1	2	99	2	99	2	99	2	99	2	99	2	99	1	2	1	1	0	3	6	1	2	1
1	1	35	1.56	2	2	1	1	10	1	7	1	2	2	1	2	1	1	1	1	2	2	1	2	1	2	1	1	2	99	2	99	2	99	2	99	2	99	2	99	1	1	2	1	0	0	1	1	2	2
2	2	45	1.66	2	1	2	1	10	9	2	1	2	1	1	2	1	2	1	1	1	1	1	1	1	1	1	1	1	22	2	99	2	99	2	99	1	7	2	99	2	2	2	2	0	0	0	1	2	2
2	2	38	1.64	2	1	4	1	15	1	1	1	2	1	1	2	1	2	1	1	1	1	1	1	1	2	1	1	2	99	2	99	2	99	2	99	2	99	2	99	2	2	2	2	0	0	0	2	2	2
1	1	38	1.7	2	1	1	1	7	2	8	1	2	2	1	2	1	1	1	1	2	2	2	1	2	2	1	1	2	99	2	99	2	99	2	99	2	99	2	99	2	2	2	2	0	0	0	1	1	2
2	2	32	1.57	2	3	3	1	5	7	1	1	2	1	1	2	1	2	1	1	1	2	1	1	1	2	1	1	2	99	2	99	2	99	2	99	1	4	2	99	2	2	2	2	0	0	0	1	2	2
2	1	38	1.65	2	1	4	1	4	9	2	1	2	1	1	2	1	2	1	1	2	1	2	1	1	2	1	1	2	99	2	99	2	99	2	99	2	99	2	99	2	2	2	2	0	0	0	2	2	2
1	1	38	1.7	2	2	1	1	8	1	1	1	2	1	1	2	1	1	1	1	2	2	2	1	2	2	1	1	2	99	2	99	2	99	2	99	1	6	2	99	1	2	1	2	0	4	4	1	1	2
2	2	30	1.47	5	1	2	1	13	1	1	1	2	1	1	2	1	1	1	1	2	2	1	1	1	1	1	1	2	99	2	99	2	99	2	99	1	1	2	99	2	2	2	2	0	0	0	2	2	2
2	2	42	1.64	4	2	1	1	2	7	9	2	2	1	1	2	1	2	1	1	2	1	1	1	1	2	1	1	2	99	2	99	2	99	2	99	2	99	2	99	2	2	2	2	0	0	0	2	2	2
2	1	41	1.65	2	2	1	1	7	9	2	1	2	1	1	2	1	1	1	1	1	1	1	1	1	2	1	1	2	99	2	99	2	99	1	3	1	4	2	99	1	1	2	1	1	0	1	1	2	2
2	1	63	1.64	2	1	1	1	12	3	6	1	2	1	1	2	1	1	1	1	1	1	1	1	1	2	1	1	1	2	2	99	2	99	1	4	1	5	2	99	1	2	1	2	0	0	0	1	2	2
1	1	42	1.6356	2	2	4	1	2	9	2	1	2	1	1	2	1	1	1	1	1	1	1	1	1	1	1	1	1	2	2	99	2	99	2	99	1	7	2	99	1	2	2	1	0	0	4	2	2	2
2	2	57	1.76	5	4	7	1	5	7	9	1	2	1	2	2	1	2	1	1	2	1	2	1	2	2	1	1	2	99	2	99	2	99	2	99	1	6	2	99	2	2	2	2	0	0	0	1	2	1
1	2	28	1.62	4	2	1	3	8	9	4	2	1	1	1	1	1	1	1	1	2	1	2	1	2	1	1	1	1	1	2	99	2	99	1	2	1	4	2	99	1	2	2	1	0	0	4	2	2	2
2	1	42	1.72	2	1	3	4	0	8	2	3	1	1	2	2	2	1	2	2	2	1	2	2	2	2	1	1	1	3	1	2	1	99	1	10	1	4	2	99	2	2	2	2	0	0	0	1	2	2
1	1	35	1.68	2	2	1	1	0	6	4	4	1	1	2	1	1	1	2	1	2	1	2	1	1	2	1	1	1	3	1	1	2	99	1	3	1	7	2	99	1	2	2	1	0	0	4	2	2	2
2	2	43	1.72	2	3	1	1	8	7	2	1	2	1	2	2	1	1	1	1	1	1	1	1	1	1	1	1	2	99	2	99	2	99	2	99	2	99	2	99	2	2	2	2	0	0	0	1	1	2
2	1	34	1.57	1	2	1	1	8	8	9	1	2	1	1	2	1	2	1	1	1	1	2	1	2	2	2	2	2	99	2	99	2	99	2	99	2	99	2	99	1	2	1	1	0	3	3	1	1	2
2	1	36	1.52	4	2	1	1	9	9	4	1	2	1	1	2	1	2	1	1	1	1	1	1	1	2	2	1	2	99	2	99	2	99	2	99	2	99	2	99	1	2	1	1	0	0	1	2	2	2
2	2	34	1.58	2	2	1	1	10	1	1	1	2	1	1	2	1	2	1	1	1	1	1	1	1	1	1	1	2	99	2	99	2	99	2	99	2	99	2	99	1	2	2	1	0	0	6	1	2	2
2	2	44	1.69	4	2	1	1	8	9	9	1	2	2	1	2	1	2	1	1	2	2	2	1	1	1	1	1	2	99	2	99	2	99	2	99	2	99	2	99	1	2	2	1	0	0	0	2	2	2
1	2	37	1.62	2	1	4	1	10	2	3	1	1	1	1	2	1	1	1	1	1	1	1	2	1	1	1	1	2	99	2	99	2	99	2	99	2	99	2	99	2	2	2	2	0	0	0	1	1	2
2	2	42	1.55	2	2	1	1	15	1	1	1	2	1	1	2	1	1	1	1	1	1	1	1	1	2	1	1	2	99	2	99	2	99	2	99	2	99	2	99	1	2	2	1	0	0	6	1	1	2
1	1	34	1.57	2	2	2	4	8	2	8	2	1	1	1	1	1	1	1	1	1	1	1	1	1	2	2	2	1	2	1	1	1	3	2	99	1	12	2	99	2	2	2	2	0	0	0	1	1	2
2	2	40	1.74	4	3	3	1	8	9	2	1	2	1	1	2	1	1	1	1	2	2	1	1	1	2	1	1	2	99	2	99	2	99	2	99	2	99	2	99	1	2	1	2	0	0	0	2	2	2
2	1	48	1.63	2	2	2	4	2	6	2	5	1	1	2	1	2	1	2	2	2	1	2	2	2	2	1	1	1	99	1	99	1	99	1	99	1	9	2	99	2	2	2	2	0	0	0	1	1	2
2	1	41	1.8	2	2	1	1	0	8	9	1	2	2	2	2	1	1	2	1	2	2	2	1	1	2	1	1	2	99	2	99	2	99	2	99	2	99	2	99	1	1	1	2	0	6	0	2	2	2
2	2	29	1.56	2	2	1	1	4	9	3	1	2	2	2	2	1	1	1	1	2	1	2	1	1	2	1	1	2	99	2	99	2	99	2	99	2	99	2	99	2	2	2	2	0	0	0	2	2	2
2	2	37	1.78	2	2	1	1	10	1	1	1	2	2	1	2	1	2	1	1	2	1	1	1	1	2	1	1	2	99	2	99	2	99	2	99	2	99	2	99	2	2	2	2	0	0	0	1	2	2
2	1	38	1.68	2	3	1	1	15	1	1	1	2	1	1	2	1	2	1	1	1	1	1	1	1	2	2	1	2	99	2	99	2	99	2	99	2	99	2	99	2	2	2	2	0	0	0	1	2	2
2	1	42	1.6	2	1	1	1	15	1	1	1	2	1	1	2	1	1	1	1	1	1	1	1	1	2	1	1	2	99	2	99	2	99	2	99	2	99	2	99	2	2	2	2	0	0	0	2	2	2
1	2	45	1.57	2	2	1	1	13	9	2	1	2	1	1	1	1	1	1	1	1	1	1	2	1	2	1	1	2	99	2	99	2	99	2	99	2	99	2	99	2	2	2	2	0	0	0	2	2	2
2	1	44	1.6	2	2	1	3	12	2	6	1	2	1	1	2	1	1	1	1	2	1	1	1	2	2	1	1	2	99	2	99	2	99	2	99	2	99	2	99	1	2	2	1	0	0	4	2	2	2
1	2	26	1.73	1	2	1	1	8	7	9	5	2	1	2	1	1	1	2	1	2	1	2	1	1	2	1	1	2	99	2	99	2	99	2	99	2	99	2	99	2	2	2	2	0	0	0	2	2	2
2	2	41	1.58	5	2	1	1	0	8	9	3	2	1	1	2	1	2	2	2	2	1	2	2	1	2	1	1	2	99	2	99	2	99	2	99	2	99	2	99	2	2	2	2	0	0	0	2	2	2
2	2	39	1.6	2	1	1	1	15	1	1	1	2	1	1	2	1	1	1	1	1	1	1	1	1	1	1	1	2	99	2	99	2	99	2	99	2	99	2	99	2	2	2	2	0	0	0	1	1	2
1	2	51	1.7	5	2	1	1	2	7	9	2	2	1	2	2	1	2	2	1	2	2	2	1	2	1	1	1	1	2	2	99	2	99	2	99	2	99	2	99	1	2	2	1	0	0	0	1	1	1
2	2	30	1.53	4	2	1	2	14	1	1	1	2	1	1	2	1	1	1	1	1	1	1	1	1	2	1	1	2	99	2	99	2	99	2	99	2	99	2	99	2	2	2	2	0	0	0	2	2	2
2	1	35	1.66	2	2	1	1	8	9	4	2	1	1	1	1	1	1	1	1	2	2	1	1	2	2	1	1	1	4	2	99	1	7	2	99	2	99	2	99	1	1	2	1	4	0	6	1	1	2
1	2	35	1.52	3	1	4	1	8	8	1	1	2	1	2	1	2	1	2	1	2	2	2	1	2	2	1	1	2	99	2	99	2	99	2	99	2	99	2	99	1	1	2	2	3	0	0	2	2	2
2	1	57	1.51	2	1	4	1	5	9	2	1	2	1	1	2	1	2	1	1	1	1	1	1	1	2	1	1	2	99	2	99	2	99	2	99	2	99	2	99	1	2	1	1	0	0	4	1	1	2
2	2	23	1.72	1	2	1	1	12	1	7	1	2	2	1	2	2	1	1	1	2	2	1	1	1	2	1	1	2	99	2	99	1	99	2	99	1	5	2	99	2	2	2	2	0	0	0	1	1	2
2	2	36	1.63	3	2	1	1	3	7	3	1	2	1	2	2	1	1	1	1	2	1	1	1	1	2	1	1	2	99	2	99	2	99	2	99	2	99	2	99	2	2	2	2	0	0	0	2	2	2
1	2	42	1.58	5	2	1	1	3	8	1	1	2	2	2	2	2	1	1	1	2	2	2	1	1	1	1	1	2	99	2	99	2	99	2	99	2	99	2	99	1	1	2	1	0	0	4	2	2	2
1	1	38	1.69	2	1	4	4	10	1	1	2	2	1	1	2	1	1	1	1	2	1	1	1	1	2	2	2	2	99	2	99	2	99	1	2	2	99	2	99	2	2	2	2	0	0	0	1	2	1
1	2	40	1.6364	5	3	1	1	4	7	3	1	2	1	2	2	1	1	1	1	2	1	1	1	1	2	1	1	2	99	2	99	2	99	2	99	2	99	2	99	1	2	1	2	0	0	0	1	2	1
2	1	57	1.59	2	1	4	1	13	1	1	1	2	1	1	2	1	1	1	1	1	1	1	1	1	2	1	1	2	99	2	99	2	99	2	99	2	99	2	99	1	1	1	1	3	0	0	1	1	2
2	1	31	1.52	2	3	1	1	7	2	1	1	2	2	1	2	1	1	1	1	2	1	1	1	1	2	1	1	2	99	2	99	2	99	2	99	2	99	2	99	2	2	2	2	0	0	0	2	2	2
1	2	33	1.51	2	3	3	1	13	1	1	1	2	1	1	2	1	1	1	1	1	1	1	1	1	2	2	1	2	99	2	99	2	99	2	99	2	99	2	99	1	1	1	1	0	0	0	1	2	2
1	2	46	1.71	2	2	1	1	3	7	4	1	1	1	2	1	1	1	1	1	2	1	2	1	1	1	1	1	1	4	2	99	2	99	1	3	1	10	2	99	1	2	2	1	0	0	6	1	2	2
2	2	37	1.7	5	3	3	1	13	2	9	1	2	1	1	2	1	2	1	1	1	2	1	1	1	2	1	1	2	99	2	99	2	99	2	99	1	6	2	99	1	2	1	1	0	0	0	1	1	2
2	1	36	1.63	2	3	3	1	6	7	1	1	2	1	1	2	1	1	1	1	1	1	1	1	1	1	1	1	2	99	2	99	2	99	2	99	2	99	2	99	2	2	2	2	0	0	0	1	2	2
2	2	35	1.54	2	1	2	1	4	9	2	1	2	1	1	2	1	1	1	1	1	1	1	1	1	2	1	1	2	99	2	99	2	99	2	99	2	99	2	99	2	2	2	2	0	0	0	1	2	2
2	1	28	1.56	1	1	6	4	8	2	2	2	2	1	1	1	1	1	1	1	2	1	2	1	1	2	2	2	2	99	2	99	2	99	2	99	2	99	2	99	2	2	2	2	0	0	0	1	2	2
1	1	32	1.69	4	2	4	1	5	2	9	1	2	1	1	2	1	1	1	1	1	2	1	1	1	2	1	1	2	99	2	99	2	99	2	99	2	99	2	99	1	1	1	1	0	0	1	1	2	2
2	1	46	1.6364	2	2	1	1	13	1	1	1	2	1	1	2	1	1	1	1	1	1	1	1	1	2	1	1	2	99	2	99	2	99	2	99	2	99	2	99	1	2	2	1	1	0	0	1	2	2
2	2	27	1.52	2	2	1	1	8	9	2	1	2	1	2	2	1	1	1	1	2	2	2	1	1	1	1	1	2	99	2	99	2	99	2	99	2	99	2	99	1	2	2	1	0	0	0	1	2	2
2	2	27	1.56	2	1	2	1	15	1	1	1	2	1	1	2	1	1	1	1	1	2	1	1	2	1	2	2	2	99	2	99	2	99	2	99	1	5	2	99	1	2	1	2	0	3	0	1	1	2
2	2	33	1.64	5	3	1	1	13	1	1	1	2	1	1	2	1	2	1	1	1	1	1	1	1	2	1	1	2	99	2	99	2	99	2	99	2	99	2	99	2	2	2	2	0	0	0	2	2	2
1	1	47	1.68	2	2	1	1	0	6	4	5	1	1	2	1	1	1	2	1	2	1	2	1	1	1	1	1	1	4	1	1	2	99	1	3	1	4	2	99	1	1	2	1	0	0	4	2	2	2
2	2	35	1.59	2	1	4	1	9	8	8	1	2	2	2	2	1	2	1	1	2	2	2	1	1	2	1	1	2	99	2	99	2	99	2	99	1	5	2	99	1	1	1	1	0	1	3	1	2	2
2	2	38	1.56	2	2	1	1	2	1	1	1	2	2	2	2	1	1	1	1	2	2	2	1	1	2	1	1	2	99	2	99	2	99	2	99	2	99	2	99	2	2	2	2	0	0	0	1	1	2
2	2	40	1.65	2	1	4	1	0	9	9	1	2	1	1	2	1	1	1	1	1	1	1	1	1	2	1	1	2	99	2	99	2	99	2	99	2	99	2	99	2	2	2	2	0	0	0	2	2	2
2	2	37	1.52	4	3	3	1	0	9	2	1	2	2	2	2	1	2	2	1	2	1	2	1	1	2	1	1	2	99	2	99	2	99	1	2	2	99	2	99	2	2	2	2	0	0	0	2	2	2
2	2	40	1.54	4	1	4	1	0	9	4	1	2	1	2	2	1	2	2	2	2	1	2	2	1	2	1	1	2	99	2	99	2	99	2	99	2	99	2	99	2	2	2	2	0	0	0	2	2	2
2	2	25	1.72	2	1	2	1	10	9	9	1	2	1	2	2	1	1	1	1	2	1	2	1	1	2	1	1	2	99	2	99	2	99	2	99	2	99	2	99	2	2	2	2	0	0	0	2	2	2
2	1	40	1.68	2	2	1	2	4	8	8	1	2	2	2	2	1	1	2	2	2	2	2	2	2	2	1	1	2	99	2	99	2	99	2	99	2	99	2	99	1	2	2	1	0	0	1	1	2	1
2	1	47	1.58	2	1	6	1	7	9	3	1	2	1	1	1	1	1	1	1	2	1	2	1	1	2	1	1	2	99	2	99	2	99	2	99	2	99	2	99	2	2	2	2	0	0	0	2	2	2
2	2	30	1.73	2	1	2	1	10	1	7	1	2	2	2	2	1	1	1	1	2	2	2	1	2	2	1	1	2	99	2	99	2	99	2	99	2	99	2	99	2	2	2	2	0	0	0	1	1	2
1	1	28	1.74	2	1	1	2	11	5	9	2	1	1	2	2	2	1	2	2	2	2	2	2	2	2	1	1	1	3	2	99	2	99	1	4	1	4	2	99	1	1	1	2	0	1	0	1	2	2
2	2	40	1.67	5	3	2	1	13	1	8	1	2	1	1	2	1	1	1	1	1	1	1	1	1	2	1	1	2	99	2	99	2	99	2	99	2	99	2	99	2	2	2	2	0	0	0	1	1	2
2	1	33	1.53	1	1	2	1	8	9	9	1	2	1	1	2	1	1	1	1	2	1	2	1	1	2	1	1	2	99	2	99	2	99	2	99	2	99	2	99	2	2	2	2	0	0	0	2	2	2
2	1	30	1.62	1	1	4	1	9	1	1	1	2	1	2	2	1	1	1	1	1	1	1	1	1	2	1	1	2	99	2	99	2	99	2	99	2	99	2	99	2	2	2	2	0	0	0	2	2	2
2	2	36	1.49	2	1	4	1	0	9	9	1	2	1	2	2	1	1	1	1	1	1	1	1	1	2	1	1	2	99	2	99	2	99	2	99	2	99	2	99	2	2	2	2	0	0	0	2	2	2
2	2	35	1.6	2	2	1	1	0	9	9	1	2	1	2	2	1	1	1	1	1	1	2	1	1	2	1	1	2	99	2	99	2	99	2	99	2	99	2	99	2	2	2	2	0	0	0	2	2	2
2	1	30	1.42	2	1	4	4	0	4	4	2	2	2	2	2	2	2	2	2	2	1	2	2	2	2	1	2	2	99	2	99	2	99	2	99	2	99	2	99	2	2	2	2	0	0	0	1	1	2
2	2	37	1.5	2	1	4	1	0	9	2	1	2	1	1	2	1	2	1	1	2	1	2	1	1	2	1	1	2	99	2	99	2	99	2	99	2	99	2	99	2	2	2	2	0	0	0	2	2	2
2	2	32	1.68	2	1	7	1	5	4	2	1	2	2	1	2	1	1	1	1	1	1	1	1	1	2	1	1	2	99	2	99	2	99	2	99	2	99	2	99	2	2	2	2	0	0	0	2	2	2
1	1	50	1.76	2	2	5	1	9	9	2	1	2	1	1	1	1	1	1	1	1	1	1	1	1	2	1	1	2	99	2	99	2	99	2	99	2	99	2	99	2	2	2	2	0	0	0	2	2	2
1	2	37	1.8	2	1	4	1	0	9	9	1	2	1	2	2	1	1	1	1	1	1	1	1	1	2	1	1	2	99	2	99	2	99	2	99	2	99	2	99	2	2	2	2	0	0	0	2	2	2
2	2	34	1.54	2	1	4	1	3	9	9	1	2	1	1	1	1	1	1	1	1	1	2	1	1	2	1	1	2	99	2	99	2	99	2	99	2	99	2	99	2	2	2	2	0	0	0	2	2	2
2	1	50	1.66	4	2	1	1	15	1	1	1	2	1	1	2	1	1	1	1	1	1	1	1	1	2	1	1	2	99	2	99	2	99	2	99	2	99	2	99	1	2	2	1	0	0	1	2	2	2
2	1	50	1.57	5	1	1	1	9	3	7	1	2	1	2	2	2	2	2	2	2	2	2	2	1	2	2	2	2	99	2	99	2	99	2	99	2	99	2	99	1	1	1	1	3	3	3	1	2	2
1	1	40	1.68	2	2	1	1	4	6	2	3	1	1	2	1	2	1	2	1	2	1	2	2	2	1	1	1	1	6	2	99	2	99	2	99	1	7	2	99	1	2	2	1	0	0	6	2	2	2
2	1	38	1.62	2	1	2	1	7	9	3	1	2	1	1	2	1	1	1	1	1	2	1	1	1	1	1	1	2	99	2	99	2	99	2	99	2	99	2	99	1	1	2	1	1	0	1	1	1	2
2	1	38	1.68	2	1	1	1	4	9	3	1	1	1	1	2	1	2	2	2	2	1	2	2	1	2	1	1	2	99	2	99	2	99	2	99	2	99	2	99	2	2	2	2	0	0	0	2	2	2
2	1	40	1.57	2	1	4	1	15	1	1	1	2	1	1	2	1	1	1	1	1	1	2	1	1	2	1	1	2	99	2	99	2	99	2	99	2	99	2	99	2	2	2	2	0	0	0	2	2	2
2	1	42	1.65	2	1	5	1	15	1	1	1	2	1	1	2	1	1	1	1	1	1	1	1	1	2	1	1	2	99	2	99	2	99	2	99	2	99	2	99	1	2	1	2	0	4	0	2	2	2
2	2	30	1.74	2	2	1	1	0	9	9	1	2	1	1	2	1	2	1	1	2	1	2	1	1	2	1	1	2	99	2	99	2	99	2	99	2	99	2	99	1	2	1	2	0	6	0	2	2	2
[truncated: 103 more columns]
